# Supplementary material for: Inclusion Complexation of Remdesivir with Cyclodextrins: A Comprehensive Review on Combating Coronavirus Resistance—Current State and Future Perspectives
Source: Molecules. 2024 Oct 9;29(19):4782. doi: 10.3390/molecules29194782 (PMC11477750; doi:10.3390/molecules29194782)
Supplement: Supplementary file 1 [file molecules-29-04782-s001.zip]

Archive with 1 entries (1 files):
- molecules-3201446-supplementary.pdf
